# Supplementary material for: Inter-set rest configuration effect on acute physiological and performance-related responses to a resistance training session in terrestrial vs simulated hypoxia
Source: PeerJ. 2022 May 18;10:e13469. doi: 10.7717/peerj.13469 (PMC9123884; doi:10.7717/peerj.13469)
Supplement: Data S1 — The data results of each participant coded and of each variable. The data is presented in a long format due to the statistical analysis made (lineal mixed model). [file peerj-10-13469-s001.xlsx]

## Sheet: Hoja1
Sujeto	Grupo	Condicion	Rec_entrenamiento	BS_XLOAD	BS_XREP	VT_BS	BP_XLOAD	BP_XREP	VT_BP	FC_WORK	FC_REST	FC_RECUP	LAC_MAX	RPE	SaO2_BASAL	MOXY_BS_DIF_S1	MOXY_BS_DIF_S2	MOXY_BS_DIF_S3	MOXY_BS_DIF_TOTAL
A	GR	NORMOXIA	1 MIN	60	10	1800	43.33	10	1300	145.35	147.04	103.25	12.2	9	98	56	69	72	65.7
A	GR	NORMOXIA	2 MIN	60	10	1800	45	10	1350	121.64	123.11	92.72	10.2	6	97.5	69	72	74	71.7
A	GR	HIPOXIA HIPOBÁRICA	1 MIN	60	9.67	1740	45	9.33	1260	138.23	142.24	103.88	15.6	9	94.5	57	55	52	54.7
A	GR	HIPOXIA HIPOBÁRICA	2 MIN	60	10	1800	45	9.67	1305	123.27	124.3	96.37	10.3	4	95.5	65	62	68	65
B	GR	NORMOXIA	1 MIN	60	10	1800	60	10	1800	157.51	164.03	105.35	22.7	9	99	63	73	51	62.3
B	GR	NORMOXIA	2 MIN	60	10	1800	60	10	1800	145.19	151.03	105.6	18.3	4	98	60	40	37	45.7
B	GR	HIPOXIA HIPOBÁRICA	1 MIN	60	10	1800	60	10	1800	166.64	163.98	111.68	19.9	7	97.5	46	48	45	46.3
B	GR	HIPOXIA HIPOBÁRICA	2 MIN	60	10	1800	60	10	1800	139.84	144.24	104.46	15.9	4	93.5	8	17	29	18
D	GR	NORMOXIA	1 MIN	100	10	3000	50	10	1500	160.12	165.78	121.15	19.6	7	98.5	92	64	60	72
D	GR	NORMOXIA	2 MIN	100	10	3000	50	10	1500	141.79	146.78	105.91	14.7	6	98.5	74	77	78	76.3
D	GR	HIPOXIA HIPOBÁRICA	1 MIN	100	10	3000	50	10	1500	144.21	151.45	107.47	16.5	8	93.5	62	61	63	62
D	GR	HIPOXIA HIPOBÁRICA	2 MIN	100	10	3000	50	10	1500	146.58	153.03	105.9	16.6	6	94.5	71	72	75	72.7
E	GR	NORMOXIA	1 MIN	55	10	1650	50	10	1500	131.3	137.67	89.24	19.5	9	98	66	66	67	66.3
E	GR	NORMOXIA	2 MIN	55	10	1650	50	10	1500	117.63	109.24	81.21	11	8	97	79	72	65	72
E	GR	HIPOXIA HIPOBÁRICA	1 MIN	55	10	1650	46.67	9.67	1350	131.18	142.96	99.69	17.7	9	95	74	71	72	72.3
E	GR	HIPOXIA HIPOBÁRICA	2 MIN	51.67	9.33	1440	50	9.67	1450	117.78	120.29	95.61	14.2	7	91.5	74	69	41	61.3
F	GR	NORMOXIA	1 MIN	70	10	2100	75	9	2025	164.01	169.79	121.2	23.6	7	100	66	68	59	64.3
F	GR	NORMOXIA	2 MIN	70	10	2100	75	10	2250	171.06	176.11	134.32	18.7	7	98.5	55	59	64	59.3
F	GR	HIPOXIA HIPOBÁRICA	1 MIN	70	10	2100	73.33	8.67	1910	177.14	182.58	136.03	24.7	7	94	59	59	62	60
F	GR	HIPOXIA HIPOBÁRICA	2 MIN	70	10	2100	75	9	2025	173.03	177.54	135.34	20.9	7	92	75	74	67	72
I	GR	NORMOXIA	1 MIN	100	10	3000	75	9.33	2110	160.1	162.2	106.88	23.3	10	98	52	59	62	57.7
I	GR	NORMOXIA	2 MIN	100	10	3000	80	10	2400	140.58	148.95	94.9	16.9	8	97	52	63	63	59.3
I	GR	HIPOXIA HIPOBÁRICA	1 MIN	96.67	8.67	2520	73.33	8.67	1910	154.22	162.32	103.89	16.6	9	97.5	43	64	56	54.3
I	GR	HIPOXIA HIPOBÁRICA	2 MIN	100	9.67	2900	80	8.67	2080	151.18	156.19	111.49	14.5	8	93.5	55	62	57	58
J	GR	NORMOXIA	1 MIN	63.33	10	1900	66.67	8.67	1740	133.42	138.92	95.58	24.4	9	99	50	50	56	52
J	GR	NORMOXIA	2 MIN	60	10	1800	68.33	9	1850	119.31	121.11	85.7	23	7	98	60	60	58	59.3
J	GR	HIPOXIA HIPOBÁRICA	1 MIN	90	9.33	2520	66.67	8.33	1675	127	132.41	89.39	24.3	10	95	65	71	69	68.3
J	GR	HIPOXIA HIPOBÁRICA	2 MIN	66.67	10	2000	66.67	9.33	1860	105.77	111.87	89.62	20.6	6	93	53	70	78	67
K	GR	NORMOXIA	1 MIN	60	10	1800	33.33	9.33	980	136.31	142.97	92.43	16.3	10	95	58	70	66	64.7
K	GR	NORMOXIA	2 MIN	60	10	1800	45	10	1350	124.65	127.87	104.33	10.9	7	97.5	79	72	74	75
K	GR	HIPOXIA HIPOBÁRICA	1 MIN	60	9.33	1680	45	9	1215	127.95	136.77	92.1	18	8	93	72	55	43	56.7
K	GR	HIPOXIA HIPOBÁRICA	2 MIN	60	10	1800	45	10	1350	119.74	122.33	89.88	12.9	8	96.5	71	68	68	69
L	GR	NORMOXIA	1 MIN	73.33	9	1980	65	8.67	1700	168.54	174.46	115.53	24.9	9	98	69	70	76	71.7
L	GR	NORMOXIA	2 MIN	73.33	9.33	2055	70	9.33	1960	144.21	155.18	105.93	20	7	98	75	79	80	78
L	GR	HIPOXIA HIPOBÁRICA	1 MIN	75	9.33	2100	63.33	9.33	1780	164.06	171.53	114.58	23	7	95	77	73	79	76.3
L	GR	HIPOXIA HIPOBÁRICA	2 MIN	75	9	2025	66.67	9.67	1935	150.63	161.2	111.45	20.2	8	95	60	80	77	72.3
M	EX	NORMOXIA	1 MIN	70	10	2100	45	10	1350	148.28	144.35	91	9	7	99	58	70	49	59
M	EX	NORMOXIA	2 MIN	70	10	2100	45	10	1350	133.28	133.35	104	10.4	5	99	47	49	46	47.3
M	EX	HIPOXIA NORMOBÁRICA	1 MIN	70	10	2100	45	10	1350	127.06	115.94	81	10.2	7	96	43	40	35	39.3
M	EX	HIPOXIA NORMOBÁRICA	2 MIN	70	10	2100	45	10	1350	124.83	107.35	83	9.2	6	92	62	56	55	57.7
O	EX	NORMOXIA	1 MIN	60	10	1800	38.33	9	1040	138.28	133.24	83	15.4	8	97.5	51	42	50	47.7
O	EX	NORMOXIA	2 MIN	60	10	1800	40	9	1080	115.39	99.82	82	10.1	7	97.5	34	50	52	45.3
O	EX	HIPOXIA NORMOBÁRICA	1 MIN	60	10	1800	40	9.33	1120	140.06	134.18	84	12.7	7	87	33	33	44	36.7
O	EX	HIPOXIA NORMOBÁRICA	2 MIN	60	10	1800	40	9	1080	132.17	117.24	87	12.8	6	90.5	66	57	54	59
P	EX	NORMOXIA	1 MIN	75	10	2250	58.33	10	1750	126.28	116.47	81	16.8	6	98	70	60	63	64.3
P	EX	NORMOXIA	2 MIN	65	10	1950	58.33	10	1750	110.06	95.75	73	16.8	5	97	64	70	67	67
P	EX	HIPOXIA NORMOBÁRICA	1 MIN	65	10	1950	58.33	9.33	1640	148.39	150.47	101	18.8	9	92	36	62	67	55
P	EX	HIPOXIA NORMOBÁRICA	2 MIN	65	10	1950	58.33	10	1750	120.49	106.82	80	14.2	6	84	51.7	50.8	48.7	50.4
R	EX	NORMOXIA	1 MIN	70	10	2100	75	8.67	1950	163.61	162.88	123	17.5	10	99	79	87	80	82
R	EX	NORMOXIA	2 MIN	70	10	2100	63.5	10	1905	75.28	62.71	75	17.5	6	98.5	49.3	55.7	53.5	52.8
R	EX	HIPOXIA NORMOBÁRICA	1 MIN	70	10	2100	65	10	1950	163.61	162.88	122	17.2	6	95	39.8	43.2	44.5	42.5
R	EX	HIPOXIA NORMOBÁRICA	2 MIN	70	10	2100	70	9.33	1960	158.28	156.76	127	13.4	4	92	31	24	22	25.7
S	EX	NORMOXIA	1 MIN	65	10	1950	45	10	1350	139.78	133.41	97	12.5	6	98.5	72	56	58	62
S	EX	NORMOXIA	2 MIN	65	10	1950	45	10	1350	131.61	117	92	13.8	6	99	51	53	45	49.7
S	EX	HIPOXIA NORMOBÁRICA	1 MIN	65	10	1950	45	10	1350	139.44	131	86	16.7	8	92.5	41	39	32	37.3
S	EX	HIPOXIA NORMOBÁRICA	2 MIN	65	10	1950	45	10	1350	137.72	126.71	89	10.6	7	93	45	54	46	48.3
T	EX	NORMOXIA	1 MIN	85	10	2550	57.5	10	1725	134.83	137.06	93	11.2	7	99	44	49	47	46.7
T	EX	NORMOXIA	2 MIN	85	10	2550	57.5	10	1725	135	132	92	12	6	99	48	57	50	51.7
T	EX	HIPOXIA NORMOBÁRICA	1 MIN	85	10	2550	57	10	1710	136.62	138.06	94	13	9	92	36	41	36	37.7
T	EX	HIPOXIA NORMOBÁRICA	2 MIN	85	10	2550	55	10	1650	128	120.71	89	10.4	4	89.5	58	56	54	56
V	EX	NORMOXIA	1 MIN	75	10	2250	55	9.33	1540	156.44	149.82	107	18.7	9	98.5	56	67	63	62
V	EX	NORMOXIA	2 MIN	75	10	2250	53.33	10	1600	140.45	129.29	99	17.5	8	98	52	55	61	56
V	EX	HIPOXIA NORMOBÁRICA	1 MIN	75	10	2250	55	9.33	1540	158.12	150.71	108	18.5	9	92.5	50	44	53	49
V	EX	HIPOXIA NORMOBÁRICA	2 MIN	75	10	2250	55	10	1650	150.66	140.12	106	18.7	9	89	48	58	61	55.7
